# Supplementary material for: Explainable AI to Facilitate Understanding of Neural Network-Based Metabolite Profiling Using NMR Spectroscopy
Source: Metabolites. 2024 Jun 14;14(6):332. doi: 10.3390/metabo14060332 (PMC11205398; doi:10.3390/metabo14060332)
Supplement: Supplementary file 1 [file metabolites-14-00332-s001.zip]

Archive with 1 entries (1 files):
- metabolites-3045535-supplementary.pdf
